# Supplementary material for: Leveraging the 3-Chloro-4-fluorophenyl Motif to Identify Inhibitors of Tyrosinase from Agaricus bisporus
Source: Int J Mol Sci. 2023 Apr 27;24(9):7944. doi: 10.3390/ijms24097944 (PMC10177926; doi:10.3390/ijms24097944)
Supplement: Supplementary file 1 [file ijms-24-07944-s001.zip]

Archive with 1 entries (1 files):
- ijms-2356159-supplementary.pdf
